# Supplementary material for: Changes in Sleep Regularity and Perceived Life Stress across the COVID-19 Pandemic: A Longitudinal Analysis of a Predominately Female United States Convenience Sample
Source: Clocks Sleep. 2022 Dec 26;5(1):1–9. doi: 10.3390/clockssleep5010001 (PMC9844449; doi:10.3390/clockssleep5010001)
Supplement: Supplementary file 1 [file clockssleep-05-00001-s001.zip]

Archive with 1 entries (1 files):
- clockssleep-2065455-supplementary.pdf
